# Supplementary material for: Ten new high-quality genome assemblies for diverse bioenergy sorghum genotypes
Source: Front Plant Sci. 2023 Jan 4;13:1040909. doi: 10.3389/fpls.2022.1040909 (PMC9846640; doi:10.3389/fpls.2022.1040909)
Supplement: Supplementary file 7 [file Table_1.xlsx]

## Sheet: feature_stats
	Btx623	Grassl			pi329311 pangene			pi506069 pangene			pi510757 pangene			ChineseAmber pangene			Rio pangene			Leoti pangene			pi229841 pangene			pi297155 pangene			pi655972 pangene
	Reference	liftoff_pasa	coding	non_coding	liftoff_pasa	coding	non_coding	liftoff_pasa	coding	non_coding	liftoff_pasa	coding	non_coding	liftoff_pasa	coding	non_coding	liftoff_pasa	coding	non_coding	liftoff_pasa	coding	non_coding	liftoff_pasa	coding	non_coding	liftoff_pasa	coding	non_coding	liftoff_pasa	coding	non_coding
gene count	34118	54492	40766	13604	55128	41056	13944	55107	41365	13622	54862	40934	13799	55205	41238	13832	55043	41821	13106	55160	41715	15030	54797	40749	13923	54842	40819	13903	54855	41766	12972
gene length(ave)	3714	2536	2940	1343	2495	2917	1272	2496	2889	1319	2486	2894	1295	2511	2937	1260	2547	2951	1274	2544	2958	1185	2511	2923	1322	2526	2949	1301	2580	2985	1292
gene length(median)	2824	1519	1987	681	1476.5	1959	653	1485	1954	665	1467	1941.5	650	1473	1948	651	1528	1974	679	1505	1961	623	1495	1971	672	1515	1985	677	1542	1983	679
exon count	154041	177914	154905	22857	178398	155146	23105	178968	156551	22309	177103	154139	22782	179192	156059	22942	180484	158637	21693	180362	158244	24365	177780	154680	22937	178463	155219	23098	180871	159172	21558
exon length(ave)	449	417	403	510	414	400	506	412	398	512	415	403	497	413	399	505	413	399	513	413	400	501	417	404	510	418	404	511	416	402	519
exon length(median)	176	190	180	266	189	180	261	190	180	268	189	180	260	189	179	262	191	181	270	189	180	261	190	180	267	190	180	264	190	181	269
intron count	119923	123422	114140	9253	123270	114091	9161	123861	115187	8687	122241	113205	8983	123987	114822	9110	125441	116817	8587	125202	116529	9335	122983	113931	9014	123621	114400	9195	126016	117406	8586
intron length(ave)	454	516	500	714	514	503	659	512	493	754	510	494	729	519	509	641	519	510	649	523	513	599	513	494	746	514	501	684	522	513	648
intron length(median)	142	147	146	159	147	146	162	147	146	162	147	146	164	147	146	159	148	147	168	147	146	156	147	145	173	147	146	166	147	146	170.5
CDS count	47110	57825	44098	13604	58648	44575	13944	58915	45170	13624	57959	44030	13799	58689	44720	13833	59066	45843	13106	59127	45682	15031	58124	44075	13924	58039	44015	13903	58982	45892	12973
CDS length(ave)	842	736	772	625	739	780	613	763	808	619	698	736	580	740	781	610	783	828	629	775	822	591	715	750	609	710	743	610	794	842	629
CDS length(median)	981	543	615	396	534	618	378	555	645	390	504	573	363	537	618	384	579	666	399	567	657	360	525	594	384	522	588	390	588	681	402
peptide count	47110	57825	44098	13604	58648	44575	13944	58915	45170	13624	57959	44030	13799	58689	44720	13833	59066	45843	13106	59127	45682	15031	58124	44075	13924	58039	44015	13903	58982	45892	12973
peptide length(ave)	281	245	257	208	246	260	204	254	269	206	233	245	193	247	260	203	261	276	210	258	274	197	238	250	203	237	248	203	265	281	210
peptide length(median)	327	181	205	132	178	206	126	185	215	130	168	191	121	179	206	128	193	222	133	189	219	120	175	198	128	174	196	130	196	227	134
five_prime_UTR count	25056	30223	26080	4096	30413	26178	4189	30338	26156	4150	30350	26163	4114	30325	26026	4229	30905	26773	4076	30794	26675	4275	30368	26152	4164	30470	26214	4216	31139	26971	4112
five_prime_UTR length(ave)	483	323	336	238	316	328	239	316	328	239	325	337	251	319	331	245	311	323	229	317	328	252	325	339	240	329	341	250	321	333	240
five_prime_UTR length(median)	207	154	164	65	153	163	68	153	162	65	155	164	74	153	164	64	152	161	61	153	162	72	155	165	66	157	167	69	154	163	67.5
three_prime_UTR count	26609	64308	53170	11040	61688	50438	11160	55534	44887	10586	68667	57058	11503	60680	49546	11031	53192	42972	10121	53406	43095	12008	66662	55233	11322	68385	57032	11255	50733	40614	10038
three_prime_UTR length(ave)	652	339	368	198	339	371	192	345	382	187	337	365	198	344	378	192	352	390	193	355	393	188	342	372	195	341	369	201	364	404	204
three_prime_UTR length(median)	355	176	204	2	181	213	2	197	233	2	170	195	2	186	218	2	206	242	2	207	243	2	174	202	2	173	199	2	218	255	2
exons per txp(ave)	4.5	3.3	3.8	1.7	3.2	3.8	1.7	3.2	3.8	1.6	3.2	3.8	1.7	3.2	3.8	1.7	3.3	3.8	1.7	3.3	3.8	1.6	3.2	3.8	1.6	3.3	3.8	1.7	3.3	3.8	1.7
single-exon gene count (pct)	8465 (24.8)	22476 (41.2)	13699 (33.6)	8677 (63.8)	23002 (41.7)	13862 (33.8)	9032 (64.8)	22877 (41.5)	13953 (33.7)	8823 (64.8)	22865 (41.7)	13858 (33.9)	8896 (64.5)	23010 (41.7)	13963 (33.9)	8938 (64.6)	22574 (41.0)	14019 (33.5)	8459 (64.5)	22736 (41.2)	13968 (33.5)	9926 (66.0)	22668 (41.4)	13644 (33.5)	8925 (64.1)	22551 (41.1)	13519 (33.1)	8929 (64.2)	22445 (40.9)	13995 (33.5)	8350 (64.4)

## Sheet: distribution
	Protein coding				Non coding
	Btx623	other			Btx623	other
Grassl(40,766)	25510	15256		Grassl(12,972)	3081	9891
pi329311(41,056)	25077	15979		pi329311(13,944)	3366	10578
pi506069(41,365)	25165	16200		pi506069(13,622)	3226	10396
pi510757(40,934)	25152	15782		pi510757(13,799)	3251	10548
ChiAmber(41,238)	25050	16188		ChiAmber(11,057)	2219	8838
Rio(41,821)	25957	15864		Rio(13,106)	3037	10069
Leoti(41,715)	25614	16101		Leoti(13,320)	3130	10190
pi229841(40,749)	25417	15332		pi229841(13,923)	3263	10660
pi297155(40,819)	24074	16479		pi297155(15,030)	3608	11422
pi655972 (41,766)	26365	15401		pi655972 (13,403)	3081	10322

## Sheet: Inteprodomain
domain	domain description	Grassl	pi329311	pi506069	pi510757	ChiAmber	Rio	Leoti	pi229841	pi297155	pi655972
IPR000719	Prot_kinase_dom	855	885	943	806	859	982	917	801	811	1007
IPR001611	Leu-rich_rpt	294	291	324	280	298	332	322	271	286	336
IPR001810	F-box_dom	298	306	287	303	277	314	315	292	295	312
IPR001841	Znf_RING	347	372	372	348	367	392	394	349	351	402
IPR002885	Pentatricopeptide_repeat	363	387	358	359	392	382	402	367	343	379
IPR011009	Kinase-like_dom_sf	927	957	1012	884	936	1048	998	871	877	1069
IPR027417	P-loop_NTPase	873	926	925	827	921	977	970	844	838	1014
IPR029058	AB_hydrolase	307	316	329	301	311	311	326	302	286	339
IPR036047	F-box-like_dom_sf	464	483	468	466	442	505	500	452	448	488
IPR036291	NAD(P)-bd_dom_sf	319	327	346	303	334	330	324	309	325	336

## Sheet: age of gene
genome	Viridiplanteae	Poaceae	Andropogoneae	Sorghum
Grassl	15254	9842	2890	12779
pi329311	15343	9840	2885	12987
pi506069	15655	9848	2785	13076
pi510757	14979	9762	3049	13144
ChiAmber	15519	9739	2922	13057
Rio	15871	9916	2795	13238
Leoti	15879	9892	2783	13161
pi229841	15063	9826	2939	12921
pi297155	15011	9831	3054	12923
BTx623	16386	9247	2093	6392	34118
pi655972	16067	9944	2700	13055
	15547.9	9789.73	2808.64	12430.3

## Sheet: Pasa_updates
genome	PASA_updates
Grassl
pi329311
pi506069
pi510757
ChiAmber	6228
Rio
Leoti	6325
pi229841
pi297155
BTx623
pi655972
