# Supplementary material for: Ten new high-quality genome assemblies for diverse bioenergy sorghum genotypes
Source: Front Plant Sci. 2023 Jan 4;13:1040909. doi: 10.3389/fpls.2022.1040909 (PMC9846640; doi:10.3389/fpls.2022.1040909)
Supplement: Supplementary file 9 [file Table_3.xlsx]

## Sheet: Sheet1
Genotype	ChineseAmber	Leoti	Rio	Grassl	pi229841	pi297155	pi329311	pi506069	pi510757	pi655972
No. of Shell Genes	17628	18313	18240	17167	17243	17396	17338	17664	17163	18388
TE Overlapping Shell Genes	220	114	247	212	211	209	205	207	182	257
Shell Genes in unplaced contigs	237	316	151	104	141	129	198	116	342	223
%Shell Genes with TE overlaps	1.24801	0.622509	1.35417	1.23493	1.22368	1.20143	1.18237	1.17188	1.06042	1.39765
